# Supplementary material for: BEL1-like Homeodomain Protein BLH6a Is a Negative Regulator of CAld5H2 in Sinapyl Alcohol Monolignol Biosynthesis in Poplar
Source: Front Plant Sci. 2021 Jun 25;12:695223. doi: 10.3389/fpls.2021.695223 (PMC8269948; doi:10.3389/fpls.2021.695223)
Supplement: Supplementary Data Sheet 1 — 227 xylem-specific TFs in Populus trichocarpa. [file Data_Sheet_1.XLSX]

## Sheet: Sheet1
Dataset 1: 227 xylem-specific TFs in Populus trichocarpa.
	JGI ID	TAIR10_hit	Read count in xylem	Read count in pholem	Read count in leaves	Read count in shoot	FC_lf_xy	FDR_lf_xy	FC_ph_xy	FDR_ph_xy	FC_sh_xy	FDR_sh_xy	TAIR10_Descrption
1	Potri.001G188800	AT1G52150.1	413.333	96.1538	24.7239	73.6114	4.06092	2.00329e-26	2.10203	9.96468e-09	2.4895	8.02155e-12	Homeobox-leucine zipper family protein / lipid-binding START domain-containing protein
2	Potri.009G087200	AT1G10200.1	347.709	120.514	4.37419	11.7445	6.3119	2.00499e-20	1.52773	0.0145377	4.89216	2.94086e-14	GATA type zinc finger transcription factor family protein
3	Potri.002G008800	AT4G35550.1	298.96	16.1357	6.57596	6.38649	5.51045	2.906e-60	4.20628	1.74042e-40	5.55284	2.3596e-60	WUSCHEL related homeobox 13
4	Potri.018G083700	AT4G29100.1	286.429	172.733	76.8302	85.8242	1.89825	6.46162e-12	0.729082	0.0158719	1.73916	4.0903e-10	basic helix-loop-helix (bHLH) DNA-binding superfamily protein
5	Potri.008G197000	AT5G18830.3	285.868	19.7577	21.6219	20.8309	3.72301	3.06905e-35	3.85072	1.11836e-36	3.77925	4.52674e-36	squamosa promoter binding protein-like 7
6	Potri.017G016700	AT4G28500.1	280.888	8.24917	4.02225	3.92226	6.13716	2.60295e-65	5.09807	1.91338e-50	6.17254	2.71112e-65	NAC domain containing protein 73
7	Potri.001G472800	AT5G56270.1	249.517	41.7755	17.3906	18.5838	3.84149	2.34903e-38	2.57536	1.12258e-19	3.74689	1.47194e-36	WRKY DNA-binding protein 2
8	Potri.003G050100	AT1G52150.1	218.611	65.1944	14.0723	54.3978	3.95436	3.94885e-26	1.7427	1.23251e-06	2.0062	1.36912e-08	Homeobox-leucine zipper family protein / lipid-binding START domain-containing protein
9	Potri.001G372300	AT2G34710.1	212.185	89.6764	37.8473	62.5791	2.48587	5.36128e-13	1.24043	0.0005138	1.76123	3.19971e-07	Homeobox-leucine zipper family protein / lipid-binding START domain-containing protein
10	Potri.004G050200	AT2G33860.1	210.979	46.5169	11.0008	31.7859	4.26311	3.01206e-29	2.17879	1.1627e-09	2.72778	2.29929e-14	Transcriptional factor B3 family protein / auxin-responsive factor AUX/IAA-related
11	Potri.003G132000	AT1G63910.1	209.49	4.51115	0.273773	1.04129	9.50886	5.78878e-66	5.51604	7.2067e-37	7.69698	1.02999e-54	myb domain protein 103
12	Potri.012G127700	AT4G12350.1	196.842	15.5926	4.66751	15.0361	5.3994	5.84664e-46	3.65292	1.5624e-25	3.69928	2.59734e-26	myb domain protein 42
13	Potri.007G135300	AT4G28500.1	192.518	6.8837	3.60183	3.52385	5.75625	2.51828e-54	4.80364	3.32619e-42	5.76598	2.06914e-54	NAC domain containing protein 73
14	Potri.001G112200	AT1G62990.1	183.842	5.76143	40.9077	5.38491	2.16923	3.65222e-13	4.97904	1.28545e-48	5.09185	3.34308e-50	KNOTTED-like homeobox of Arabidopsis thaliana 7
15	Potri.001G099800	AT1G63910.1	147.103	2.54922	0.438266	0.477753	8.33995	2.59534e-72	5.82962	7.63554e-50	8.21013	6.63734e-72	myb domain protein 103
16	Potri.011G153300	AT2G46770.1	140.033	13.493	1.25626	2.77185	6.83743	5.46593e-32	3.36676	1.11483e-11	5.6707	3.15699e-25	NAC (No Apical Meristem) domain transcriptional regulator superfamily protein
17	Potri.009G120800	AT4G34610.1	122.786	35.8572	24.7583	23.2306	2.31253	1.97431e-10	1.77533	1.73792e-06	2.39678	5.56086e-11	BEL1-like homeodomain 6
18	Potri.003G195300	AT3G54390.1	121.235	59.961	6.65391	26.2642	4.1779	1.22777e-39	1.01637	0.000857926	2.20684	4.41989e-14	sequence-specific DNA binding transcription factors
19	Potri.007G032700	AT2G23760.1	117.437	1.69314	51.2493	0.768514	1.19633	0.00029592	6.12006	8.22602e-52	7.18445	1.40419e-62	BEL1-like homeodomain 4
20	Potri.001G448400	AT2G46770.1	117.13	9.77477	1.15557	2.28289	6.68852	6.06435e-36	3.57185	5.33265e-15	5.69346	1.60765e-29	NAC (No Apical Meristem) domain transcriptional regulator superfamily protein
21	Potri.017G119900	AT1G66810.1	116.314	5.37539	1.46789	1.35887	6.33004	6.64116e-44	4.41174	3.05737e-27	6.41799	1.27076e-44	Zinc finger C-x8-C-x5-C-x3-H type family protein
22	Potri.004G159300	AT4G34610.1	116.238	26.3798	15.0494	23.8992	2.95094	4.86302e-20	2.14157	1.87628e-11	2.27837	4.88047e-13	BEL1-like homeodomain 6
23	Potri.004G095100	AT1G66810.1	111.125	3.94043	0.575179	0.632543	7.59832	4.52892e-55	4.78837	5.74346e-32	7.40606	4.30732e-54	Zinc finger C-x8-C-x5-C-x3-H type family protein
24	Potri.011G098300	AT2G34710.1	105.017	55.1456	20.0655	33.3421	2.38602	7.81534e-15	0.926161	0.00418782	1.65522	6.10132e-08	Homeobox-leucine zipper family protein / lipid-binding START domain-containing protein
25	Potri.007G014400	AT2G18060.1	103.864	1.78083	3.14846	1.85318	5.04272	5.70705e-56	5.86228	5.33227e-66	5.84109	2.44044e-66	vascular related NAC-domain protein 1
26	Potri.014G080900	AT1G01780.1	103.707	1.50903	0.471082	0.691746	7.79638	9.38257e-32	6.03849	7.48595e-24	7.27651	2.45736e-29	GATA type zinc finger transcription factor family protein
27	Potri.001G118800	AT4G12350.1	103.705	1.31844	0.656248	1.12139	7.26023	1.72732e-81	6.32238	3.56781e-70	6.53375	2.46885e-74	myb domain protein 42
28	Potri.005G129500	AT2G23760.1	91.6348	1.10268	48.965	1.47346	0.904434	0.0311038	6.30759	9.28859e-38	5.9289	3.25587e-35	BEL1-like homeodomain 4
29	Potri.010G223300	AT3G60530.1	91.5257	16.1091	50.3442	31.5952	0.861716	0.0122093	2.50338	2.39972e-13	1.53769	4.58348e-06	GATA transcription factor 4
30	Potri.007G106100	AT4G33450.1	90.4676	1.65514	0.197858	0.31501	8.7853	1.78012e-80	5.81244	2.13711e-56	8.08251	8.99626e-78	myb domain protein 69
31	Potri.003G114100	AT4G12350.1	88.3794	2.13474	0.497538	0.982393	7.49513	3.4611e-64	5.40424	2.99557e-45	6.49175	9.88573e-57	myb domain protein 42
32	Potri.005G217800	AT4G02590.1	81.7589	36.0778	17.3566	26.1788	2.23389	8.69177e-15	1.17681	6.91282e-05	1.64255	9.9615e-09	basic helix-loop-helix (bHLH) DNA-binding superfamily protein
33	Potri.003G090300	AT1G32540.2	79.0293	12.2484	20.1449	34.2864	1.96941	6.77036e-05	2.67653	1.54228e-07	1.20523	0.018979	lsd one like 1
34	Potri.017G016200	AT5G44180.1	78.2237	12.5972	14.0801	12.7515	2.47365	1.85254e-07	2.62857	6.84197e-08	2.60836	5.03697e-08	Homeodomain-like transcriptional regulator
35	Potri.014G146200	AT4G14200.1	78.1093	13.7952	42.5695	42.0737	0.875423	0.0123359	2.49387	7.2896e-13	0.89088	0.0115531	Pentatricopeptide repeat (PPR) superfamily protein
36	Potri.009G060600	AT5G12840.2	77.0893	26.9189	24.962	5.92769	1.62786	0.000302354	1.51874	0.00121584	3.69312	6.60821e-15	nuclear factor Y, subunit A1
37	Potri.015G033600	AT1G17950.1	74.6242	1.56292	0.44002	0.365952	7.43018	6.83153e-70	5.59878	1.45128e-52	7.83497	8.57038e-72	myb domain protein 52
38	Potri.004G078800	AT5G52510.1	74.4767	21.1125	15.5729	17.7095	2.2609	5.57108e-15	1.82073	4.9996e-10	2.07129	7.90291e-13	SCARECROW-like 8
39	Potri.010G141700	AT4G16150.1	71.1668	42.7367	24.141	31.5168	1.56086	7.7142e-08	0.734459	0.0211447	1.17322	7.00993e-05	calmodulin binding;transcription regulators
40	Potri.010G216200	AT2G28550.3	70.4865	5.08489	3.07485	3.41967	4.51701	7.36506e-22	3.81113	1.6126e-16	4.3556	1.23798e-20	related to AP2.7
41	Potri.004G211800	AT1G08010.1	69.5032	18.3329	31.5328	21.506	1.13847	3.61496e-05	1.917	7.72876e-12	1.69324	8.48022e-10	GATA transcription factor 11
42	Potri.001G361600	AT4G26640.2	66.6516	29.1703	20.3595	20.9871	1.70933	1.09151e-05	1.19189	0.00374605	1.66529	2.15603e-05	WRKY family transcription factor family protein
43	Potri.014G050000	AT2G44745.1	65.0237	0.781256	1.53854	13.7336	5.37873	3.01468e-52	6.38069	5.66002e-61	2.24996	4.51744e-14	WRKY family transcription factor
44	Potri.005G001600	AT1G09540.1	63.2152	31.0758	5.30829	11.3722	3.57886	5.57961e-28	1.0206	0.00141104	2.47461	1.67184e-15	myb domain protein 61
45	Potri.006G108300	AT4G32010.1	63.1386	8.2422	9.30489	8.64502	2.75868	1.82307e-21	2.94143	2.93972e-23	2.85616	1.15093e-22	HSI2-like 1
46	Potri.002G073400	AT1G21450.1	60.121	24.6542	15.809	12.9202	1.93082	1.33333e-07	1.28371	0.000753428	2.21982	2.06317e-09	SCARECROW-like 1
47	Potri.004G203400	AT1G08320.1	59.4785	19.4729	2.74537	1.68715	4.45547	1.58638e-33	1.61055	1.68357e-06	5.13129	1.74807e-40	bZIP transcription factor family protein
48	Potri.002G248500	AT3G07340.1	58.1897	27.2137	2.16781	4.65224	4.74353	4.53126e-27	1.09654	0.00860671	3.66487	2.00439e-18	basic helix-loop-helix (bHLH) DNA-binding superfamily protein
49	Potri.002G246100	AT4G13040.1	57.4319	8.71381	30.8593	14.4027	0.896423	0.000734635	2.72083	2.91343e-23	1.98827	4.68148e-14	Integrase-type DNA-binding superfamily protein
50	Potri.009G027300	AT3G46130.1	57.1337	4.87174	4.97805	2.01837	3.51779	1.83761e-19	3.51991	2.80469e-19	4.82193	2.9183e-30	myb domain protein 48
51	Potri.002G031000	AT2G16400.1	57.1258	1.29239	1.21303	1.38319	5.55395	2.41656e-44	5.45278	6.52316e-43	5.41956	1.00618e-42	BEL1-like homeodomain 7
52	Potri.015G129100	AT4G22680.1	57.099	1.51215	1.32799	4.18747	5.38033	3.7304e-38	5.32791	6.88905e-36	3.78594	3.39332e-23	myb domain protein 85
53	Potri.010G130000	AT1G68810.1	55.8167	11.2362	10.0548	7.13404	2.46872	1.04494e-11	2.30204	4.03083e-10	2.9575	1.58627e-15	basic helix-loop-helix (bHLH) DNA-binding superfamily protein
54	Potri.011G058400	AT4G28500.1	53.8466	2.20627	2.47091	2.61185	4.44332	6.85208e-37	4.61526	4.18394e-38	4.40604	4.86209e-36	NAC domain containing protein 73
55	Potri.006G152700	AT4G29230.1	53.5082	7.85056	4.16827	3.18157	3.68654	3.44887e-34	2.77099	1.33021e-21	4.04531	2.14543e-39	NAC domain containing protein 75
56	Potri.009G053900	AT5G12870.1	53.0019	1.87171	1.32519	0.867762	5.31836	2.55867e-37	4.75226	1.45455e-32	5.97585	2.86812e-42	myb domain protein 46
57	Potri.002G138900	AT2G44745.1	52.7005	0.246068	0.116462	0.259013	9.15391	4.63593e-63	7.7312	1.6401e-56	7.73038	1.14756e-57	WRKY family transcription factor
58	Potri.018G068700	AT4G29230.1	50.429	1.6998	2.55999	2.2453	4.28117	2.89819e-31	4.84208	2.37005e-36	4.49149	4.47494e-33	NAC domain containing protein 75
59	Potri.008G018400	AT5G04840.1	50.1248	5.41162	3.58898	1.68406	3.79679	3.89115e-23	3.21624	1.71259e-17	4.85437	1.09009e-32	bZIP protein
60	Potri.002G214500	AT3G07650.1	49.9157	22.1191	5.19836	7.74193	3.26351	5.26919e-29	1.16878	3.45591e-05	2.68499	2.64212e-21	CONSTANS-like 9
61	Potri.003G142100	AT4G23980.1	49.3728	25.9827	19.6254	13.7164	1.33407	0.00156426	0.926347	0.0437121	1.83781	1.19083e-05	auxin response factor 9
62	Potri.007G008200	AT4G37790.1	49.3673	20.1752	9.00585	24.2721	2.46476	2.58333e-12	1.28951	0.000344423	1.02345	0.00404185	Homeobox-leucine zipper protein family
63	Potri.006G000800	AT2G01060.1	47.942	32.3078	28.2643	27.1189	0.762693	0.00388186	0.570246	0.0482301	0.819831	0.00193678	myb-like HTH transcriptional regulator family protein
64	Potri.006G049700	AT2G41710.1	47.5649	11.7352	2.85109	14.8292	4.05659	4.89398e-37	2.0112	4.93807e-12	1.68494	4.50108e-09	Integrase-type DNA-binding superfamily protein
65	Potri.006G049200	AT2G41690.1	46.4186	1.45541	0.570025	4.35638	6.38322	1.00102e-29	5.00768	3.01815e-22	3.38226	4.01668e-13	heat shock transcription factor B3
66	Potri.016G056500	AT2G41690.1	46.2155	1.63017	0.980134	3.97082	5.59564	2.27823e-39	4.75737	1.16075e-32	3.51337	1.36476e-21	heat shock transcription factor B3
67	Potri.002G257800	AT4G28610.1	45.7449	16.1072	13.7878	13.96	1.72839	1.50995e-12	1.50249	1.52013e-09	1.70559	3.27825e-12	phosphate starvation response 1
68	Potri.013G156200	AT2G40470.1	45.7102	0.177378	0.647639	0.576966	6.12869	1.29751e-49	7.88483	4.3213e-59	6.39133	3.259e-51	LOB domain-containing protein 15
69	Potri.001G147000	AT5G45420.1	43.0981	26.3848	16.4536	27.1105	1.38746	6.01775e-08	0.707057	0.0107035	0.671514	0.0128324	Duplicated homeodomain-like superfamily protein
70	Potri.016G136500	AT4G32010.1	42.6905	4.47257	4.38041	4.58023	3.27989	2.36868e-18	3.26861	1.19346e-17	3.20303	1.11627e-17	HSI2-like 1
71	Potri.005G063200	AT4G33450.1	42.0466	0.859641	0.0767776	0.0774515	9.34498	4.78898e-54	5.73494	4.27309e-37	9.05112	1.18543e-53	myb domain protein 69
72	Potri.018G139300	AT4G31550.1	40.2408	19.1103	20.2741	12.0205	0.99037	0.00933452	1.06541	0.00658798	1.74135	3.14675e-06	WRKY DNA-binding protein 11
73	Potri.013G041000	AT4G02590.1	39.5157	0.291647	0.335923	1.5853	6.93486	1.16761e-40	7.15141	1.03872e-40	4.60192	1.52995e-26	basic helix-loop-helix (bHLH) DNA-binding superfamily protein
74	Potri.008G140200	AT2G01930.1	39.3102	22.4707	15.617	18.9265	1.32642	4.41381e-06	0.807803	0.00967739	1.05892	0.000352173	basic pentacysteine1
75	Potri.T074200	AT5G17680.1	37.9332	16.9389	8.77041	8.8698	2.12067	2.49567e-11	1.15958	0.000395162	2.08727	4.30522e-11	disease resistance protein (TIR-NBS-LRR class), putative
76	Potri.001G235500	AT3G46130.1	37.5068	0.851439	0.565392	0.389781	6.03644	7.14379e-21	5.35546	3.85341e-18	6.62292	1.14397e-22	myb domain protein 48
77	Potri.015G082700	AT1G57560.1	37.449	3.7437	0.366356	1.98799	6.57795	5.7097e-29	3.30835	1.41889e-11	4.28949	7.25771e-17	myb domain protein 50
78	Potri.004G049300	AT4G28500.1	36.994	2.00654	3.19685	2.78923	3.54442	1.2977e-27	4.19609	1.84447e-34	3.70328	8.4247e-30	NAC domain containing protein 73
79	Potri.010G004300	AT1G57560.1	36.9091	3.90001	1.16703	1.51102	4.98629	7.97084e-34	3.28644	2.4708e-18	4.59867	9.15252e-31	myb domain protein 50
80	Potri.002G235400	AT5G48560.1	36.2525	13.2113	13.1991	5.87291	1.46001	1.02939e-06	1.44356	2.2473e-06	2.62209	1.75683e-17	basic helix-loop-helix (bHLH) DNA-binding superfamily protein
81	Potri.017G091900	AT1G26580.1	36.1507	18.6196	19.9521	22.8793	0.854359	0.0011652	0.958708	0.000426731	0.657303	0.0156705
82	Potri.001G292700	AT1G49950.1	36.0978	20.5916	11.3347	16.2271	1.66868	4.53664e-10	0.810771	0.00464153	1.15395	1.9816e-05	telomere repeat binding factor 1
83	Potri.005G086400	AT4G39410.1	35.9731	11.6698	2.193	8.97426	4.00795	1.10441e-24	1.61359	1.02864e-05	2.00797	2.62992e-08	WRKY DNA-binding protein 13
84	Potri.002G113400	AT4G37790.1	35.2935	14.6357	0.300229	7.87056	6.80808	8.1838e-41	1.26851	0.00123028	2.17617	1.19316e-08	Homeobox-leucine zipper protein family
85	Potri.018G052200	AT1G55110.1	35.0672	19.4646	18.4964	16.4767	0.921001	0.00847238	0.849693	0.0221266	1.09165	0.00180805	indeterminate(ID)-domain 7
86	Potri.002G024700	AT1G19850.1	34.8569	8.30867	4.27448	5.16632	3.01782	3.39769e-11	2.05876	6.41528e-06	2.73525	1.42227e-09	Transcriptional factor B3 family protein / auxin-responsive factor AUX/IAA-related
87	Potri.003G087700	AT4G18020.1	33.0056	9.87941	6.69657	19.0585	2.29819	1.61978e-12	1.73074	1.29701e-07	0.787607	0.0189036	CheY-like two-component responsive regulator family protein
88	Potri.003G204400	AT2G16770.1	32.4024	10.2854	13.928	5.74053	1.22112	0.000966971	1.65141	1.13699e-05	2.49976	2.30575e-11	Basic-leucine zipper (bZIP) transcription factor family protein
89	Potri.008G179700	AT1G13450.1	32.3701	14.1417	14.905	11.3468	1.12128	4.38029e-06	1.19349	1.87374e-06	1.51445	6.00039e-10	Homeodomain-like superfamily protein
90	Potri.012G134800	AT4G25440.1	32.2268	15.8435	15.2905	15.3658	1.07293	4.95133e-05	1.0268	0.00019139	1.06502	6.3088e-05	zinc finger WD40 repeat protein 1
91	Potri.006G201900	AT5G06510.1	32.2127	4.07085	6.09638	1.21357	2.40505	4.06814e-05	2.97439	1.0046e-06	4.66138	2.71915e-13	nuclear factor Y, subunit A10
92	Potri.001G057800	AT1G67310.1	32.1361	18.5966	17.5658	15.5336	0.875118	0.00330913	0.787695	0.0119266	1.04238	0.000410162	Calmodulin-binding transcription activator protein with CG-1 and Ankyrin domains
93	Potri.002G239400	AT4G12850.1	31.0928	9.86257	9.08307	9.11072	1.77728	9.25002e-11	1.66063	3.18727e-09	1.78093	1.14403e-10	Far-red impaired responsive (FAR1) family protein
94	Potri.012G100700	AT5G50670.1	31.0127	13.6296	0.755137	13.991	5.27843	7.19286e-36	1.17919	0.00118856	1.14574	0.00121884	Squamosa promoter-binding protein-like (SBP domain) transcription factor family protein
95	Potri.011G169300	AT5G56270.1	30.8823	17.2654	15.2329	13.8637	1.02087	0.000210122	0.832853	0.00403394	1.14706	3.04719e-05	WRKY DNA-binding protein 2
96	Potri.003G097600	AT2G35530.1	30.201	15.6348	17.5621	16.4086	0.782232	0.00238959	0.94494	0.000330866	0.875574	0.000652267	basic region/leucine zipper transcription factor 16
97	Potri.003G129800	AT4G11400.1	29.6506	10.4365	19.4861	9.82143	0.60616	0.0334695	1.50474	5.49543e-08	1.59006	4.53626e-09	ARID/BRIGHT DNA-binding domain;ELM2 domain protein
98	Potri.010G188700	AT5G05660.1	29.1765	7.79538	11.2744	9.8043	1.37286	0.000144503	1.90049	2.85357e-07	1.56024	1.5619e-05	sequence-specific DNA binding transcription factors;zinc ion binding;sequence-specific DNA binding transcription factors
99	Potri.002G195300	AT2G34830.1	28.6659	10.7266	8.95419	3.20008	1.67851	1.03777e-08	1.41745	2.59512e-06	3.13595	6.17348e-24	WRKY DNA-binding protein 35
100	Potri.013G156900	AT2G40620.1	27.8421	14.1213	14.49	17.0931	0.940547	0.000682145	0.983359	0.000624266	0.707959	0.0136497	Basic-leucine zipper (bZIP) transcription factor family protein
101	Potri.007G135500	AT5G44180.1	27.7847	7.612	12.6884	11.5834	1.13238	0.041803	1.86428	0.00082933	1.25305	0.023244	Homeodomain-like transcriptional regulator
102	Potri.001G055900	AT5G43270.1	27.3566	15.0413	6.95647	15.8461	1.96825	2.24144e-10	0.852758	0.00934294	0.781564	0.0146492	squamosa promoter binding protein-like 2
103	Potri.019G130000	AT2G40620.1	27.2255	12.5964	10.8399	13.5775	1.32429	3.00646e-06	1.11063	0.000168734	1.00873	0.000515684	Basic-leucine zipper (bZIP) transcription factor family protein
104	Potri.005G053500	AT4G02590.1	26.7408	1.49752	2.15292	2.07663	3.65133	5.89326e-20	4.15779	1.80134e-23	3.6622	2.27747e-20	basic helix-loop-helix (bHLH) DNA-binding superfamily protein
105	Potri.007G016000	AT3G51120.1	26.19	5.13837	11.6497	10.2575	1.17193	0.00900376	2.33498	2.59701e-07	1.3432	0.00256349	DNA binding;zinc ion binding;nucleic acid binding;nucleic acid binding
106	Potri.001G268200	AT3G08505.1	26.0401	12.3594	10.3449	9.28779	1.32957	2.52888e-06	1.07129	0.000273627	1.48449	1.74407e-07	zinc finger (CCCH-type/C3HC4-type RING finger) family protein
107	Potri.002G168900	AT5G53200.1	25.9716	4.37747	10.4708	10.2104	1.30798	5.96171e-05	2.53829	5.31196e-14	1.35808	3.97863e-05	Homeodomain-like superfamily protein
108	Potri.014G066100	AT2G45120.1	25.6793	3.57675	1.23258	1.80725	4.3737	3.90419e-30	2.8528	5.33069e-16	3.82228	2.14897e-25	C2H2-like zinc finger protein
109	Potri.003G167900	AT3G27010.1	23.8585	7.0608	11.5898	4.90753	1.04491	0.00237341	1.73638	4.96448e-07	2.28717	3.77159e-11	TEOSINTE BRANCHED 1, cycloidea, PCF (TCP)-domain family protein 20
110	Potri.013G126800	AT1G05710.1	23.6924	11.1904	3.46808	9.80673	2.75614	7.57609e-09	1.08758	0.0338321	1.27553	0.0081243	basic helix-loop-helix (bHLH) DNA-binding superfamily protein
111	Potri.014G167000	AT5G28530.1	23.5957	7.92279	6.97374	6.65833	1.75234	1.28179e-07	1.55957	4.4477e-06	1.82385	5.24589e-08	FAR1-related sequence 10
112	Potri.002G045800	AT4G02640.2	23.3554	13.9553	10.1348	11.4493	1.20229	2.07835e-05	0.749528	0.0147617	1.02442	0.000342846	bZIP transcription factor family protein
113	Potri.014G094200	AT2G46270.1	22.8383	10.5459	11.8316	14.9925	0.946262	0.00038192	1.11085	4.94107e-05	0.603888	0.0298116	G-box binding factor 3
114	Potri.019G092800	AT1G28520.1	22.639	14.3371	14.8265	13.6059	0.608537	0.0215972	0.656546	0.0174549	0.738551	0.00509089	vascular plant one zinc finger protein
115	Potri.012G039400	AT1G17950.1	22.6081	0.136852	0.143232	0.157619	7.91404	6.7101e-38	7.59318	2.73153e-35	7.21969	3.25402e-36	myb domain protein 52
116	Potri.001G241600	AT1G07540.1	22.1105	7.61368	7.72024	12.1418	1.51379	2.95684e-05	1.53776	4.25546e-05	0.855956	0.0232134	TRF-like 2
117	Potri.017G130300	AT5G16600.1	21.9015	1.32775	3.52683	5.59712	2.62379	8.31549e-13	3.99244	3.15648e-23	1.98352	4.97209e-08	myb domain protein 43
118	Potri.014G004900	AT5G67580.1	21.5001	11.4572	6.97799	6.93665	1.62666	1.27085e-08	0.895026	0.00258388	1.63649	1.13266e-08	Homeodomain-like/winged-helix DNA-binding family protein
119	Potri.013G081200	AT2G40470.1	21.4719	0.065371	5.10527	4.51275	2.06283	0.00651451	8.47293	2.41198e-15	2.24955	0.00347399	LOB domain-containing protein 15
120	Potri.001G150600	AT2G44730.1	21.3838	5.06837	12.5058	10.2	0.775833	0.0111607	2.07118	1.34935e-11	1.06708	0.000389266	Alcohol dehydrogenase transcription factor Myb/SANT-like family protein
121	Potri.002G132700	AT1G19270.1	20.9718	6.17242	6.48259	9.20736	1.6876	4.00528e-07	1.74728	2.91829e-07	1.18367	0.000443857	DA1
122	Potri.003G113000	AT1G12260.1	20.773	1.0534	2.70101	1.69353	2.94569	2.99281e-10	4.22126	5.19113e-17	3.66333	8.52173e-14	NAC 007
123	Potri.005G243400	AT4G35900.1	19.7489	6.19712	0.250771	5.89712	6.24464	1.45913e-32	1.65963	3.23379e-05	1.72296	9.39039e-06	Basic-leucine zipper (bZIP) transcription factor family protein
124	Potri.003G212500	AT3G60110.1	19.689	2.09919	1.71858	1.94744	3.50745	1.54734e-13	3.19756	1.33604e-11	3.27659	1.44269e-12	DNA-binding bromodomain-containing protein
125	Potri.009G014800	AT2G28350.1	19.3563	4.49118	6.69605	11.014	1.52876	1.28491e-06	2.09875	1.23077e-10	0.815436	0.012807	auxin response factor 10
126	Potri.010G026200	AT5G18830.3	19.1153	11.8412	11.7225	10.8878	0.706766	0.0170867	0.687288	0.0267246	0.804378	0.00581906	squamosa promoter binding protein-like 7
127	Potri.007G078200	AT4G39410.1	19.0249	10.4089	2.40887	6.1492	2.99787	1.94186e-16	0.86173	0.0186005	1.63806	2.20289e-06	WRKY DNA-binding protein 13
128	Potri.002G073500	AT1G17950.1	18.7889	0.383449	0	0	11.0347	2.37248e-39	5.7006	1.25534e-27	11.1481	8.17138e-40	myb domain protein 52
129	Potri.006G226800	AT2G26150.1	18.6709	5.36794	7.19547	6.03999	1.38096	0.000212366	1.79614	2.66547e-06	1.61841	1.42102e-05	heat shock transcription factor A2
130	Potri.011G087900	AT4G26640.2	18.6238	8.13363	4.2165	3.3289	2.1367	1.20813e-08	1.18937	0.00229103	2.47556	8.23197e-11	WRKY family transcription factor family protein
131	Potri.003G077200	AT3G60580.1	18.5717	8.47793	8.08626	9.54533	1.20163	0.000169058	1.12605	0.000677717	0.966646	0.00311258	C2H2-like zinc finger protein
132	Potri.002G178700	AT2G46770.1	18.4602	5.40334	0.632148	0.785413	4.91028	1.74405e-20	1.78059	0.000130492	4.64783	5.09539e-19	NAC (No Apical Meristem) domain transcriptional regulator superfamily protein
133	Potri.010G233500	AT3G10030.1	17.9802	5.47404	6.50413	4.59477	1.47179	0.000285678	1.6935	4.31448e-05	1.94185	1.54559e-06	aspartate/glutamate/uridylate kinase family protein
134	Potri.011G043600	AT4G32010.1	17.9239	5.17852	3.08349	3.60854	2.54262	2.38726e-11	1.78751	2.7881e-06	2.28965	8.8685e-10	HSI2-like 1
135	Potri.010G118700	AT1G68200.2	17.6654	0.555657	0.0741869	0.170891	8.91043	4.07211e-29	4.9705	1.6605e-18	6.66607	3.37088e-25	Zinc finger C-x8-C-x5-C-x3-H type family protein
136	Potri.005G186400	AT1G17950.1	17.5094	0.389054	0.131143	0.191855	7.54975	5.40701e-23	5.82392	1.25126e-18	7.5038	5.88152e-24	myb domain protein 52
137	Potri.009G062600	AT3G08505.1	16.9808	8.56979	7.90842	6.13457	1.0967	0.000122952	0.982311	0.00103146	1.4618	3.41524e-07	zinc finger (CCCH-type/C3HC4-type RING finger) family protein
138	Potri.001G276800	AT4G03250.1	16.4433	9.97128	7.8844	7.881	1.06402	9.44984e-05	0.721141	0.0136294	1.06173	0.000103773	Homeodomain-like superfamily protein
139	Potri.009G164300	AT1G08320.1	16.404	4.59976	0.2128	0.779149	6.15018	5.57466e-35	1.82798	9.76946e-07	4.29852	3.1401e-25	bZIP transcription factor family protein
140	Potri.006G184800	AT4G30935.1	16.2115	8.81097	6.01161	4.33113	1.43205	7.60725e-05	0.86825	0.025487	1.87797	2.00199e-07	WRKY DNA-binding protein 32
141	Potri.008G117500	AT1G68670.1	16.0944	0.963687	1.16245	0.221684	3.80384	9.76617e-15	4.10145	9.76193e-16	6.18151	2.86151e-25	myb-like transcription factor family protein
142	Potri.006G085600	AT5G02320.1	15.8715	8.48148	9.3822	8.23277	0.760719	0.00845448	0.893983	0.00241491	0.941376	0.000923625	myb domain protein 3r-5
143	Potri.002G221600	AT2G04880.2	15.8129	6.67437	9.56603	6.9037	0.722037	0.0290253	1.23282	0.000169844	1.19193	0.000193207	zinc-dependent activator protein-1
144	Potri.007G134500	AT1G17950.1	15.7367	0.900283	0.184617	0.173607	6.28842	1.67579e-18	4.15104	5.46737e-11	6.49042	9.30946e-19	myb domain protein 52
145	Potri.018G063000	AT1G19220.1	15.6364	4.956	6.05416	4.3329	1.3684	0.002083	1.64548	0.000302713	1.82323	3.37678e-05	auxin response factor 19
146	Potri.004G071600	AT2G01570.1	15.5771	6.87092	3.21517	6.44943	2.27316	1.75613e-11	1.17252	0.000603068	1.26557	0.00013525	GRAS family transcription factor family protein
147	Potri.009G018500	AT3G56850.1	15.5706	6.46248	6.17891	4.63765	1.32692	2.97173e-05	1.25273	0.00012971	1.75156	5.07617e-08	ABA-responsive element binding protein 3
148	Potri.014G104800	AT2G46770.1	15.4947	3.73641	0.179462	1.99289	6.43788	5.39352e-24	2.0368	3.12266e-05	3.00224	1.95766e-09	NAC (No Apical Meristem) domain transcriptional regulator superfamily protein
149	Potri.003G083800	AT2G44730.1	15.2862	6.1324	5.32077	5.0177	1.5194	6.84469e-06	1.3163	0.000181799	1.59346	2.48899e-06	Alcohol dehydrogenase transcription factor Myb/SANT-like family protein
150	Potri.005G116800	AT2G18060.1	14.6699	0.372698	3.22037	1.43108	2.19061	1.29977e-06	5.13663	4.3295e-21	3.35999	2.32946e-12	vascular related NAC-domain protein 1
151	Potri.010G209400	AT2G37430.1	14.5379	0.536774	0.215706	0.272399	6.12733	3.45623e-27	4.74995	4.91961e-21	5.84166	3.62529e-26	C2H2 and C2HC zinc fingers superfamily protein
152	Potri.012G126500	AT1G12260.1	14.5286	0.241427	1.65185	0.878511	3.12177	7.50422e-15	5.75236	8.54854e-30	4.08142	7.59989e-21	NAC 007
153	Potri.005G182900	AT1G21580.1	14.2505	2.37566	3.22613	3.36129	2.1432	0.000192383	2.56991	1.63644e-05	2.0546	0.000326445	Zinc finger C-x8-C-x5-C-x3-H type family protein
154	Potri.006G237700	AT5G25830.1	14.1371	3.51146	3.41017	3.49817	2.05342	9.74538e-08	1.98216	3.62022e-07	2.03398	1.7347e-07	GATA transcription factor 12
155	Potri.015G054500	AT1G68550.1	13.8998	5.75045	1.38156	3.60447	3.3297	2.63527e-22	1.27131	6.40536e-05	1.95496	4.34459e-10	Integrase-type DNA-binding superfamily protein
156	Potri.013G114900	AT1G50420.1	13.6114	2.8201	0.250771	0.79314	5.7084	1.28771e-23	2.2554	8.97622e-07	4.15781	2.66856e-16	scarecrow-like 3
157	Potri.001G157700	AT3G60580.1	13.5299	4.22304	2.82288	5.42584	2.25543	1.66753e-07	1.68806	0.000144073	1.33029	0.0022421	C2H2-like zinc finger protein
158	Potri.012G084100	AT5G26660.1	13.1568	2.6271	2.13164	1.53293	2.64072	1.01941e-09	2.29436	9.68067e-08	3.13175	1.98088e-12	myb domain protein 86
159	Potri.007G097600	AT1G72210.1	13.0071	3.53986	0.150964	1.97524	6.77137	1.73417e-23	1.85841	0.000213635	2.69982	5.82953e-08	basic helix-loop-helix (bHLH) DNA-binding superfamily protein
160	Potri.008G027000	AT3G10030.1	12.9888	6.37388	5.97723	5.88796	1.12702	0.001275	1.01715	0.00525992	1.1288	0.00116161	aspartate/glutamate/uridylate kinase family protein
161	Potri.010G020900	AT4G39160.2	12.6364	5.99964	6.04618	5.54772	1.0667	0.00686447	1.08159	0.00886496	1.16669	0.0026358	Homeodomain-like superfamily protein
162	Potri.001G267300	AT3G08500.1	12.5994	0.461857	0.476786	0.288273	4.65379	6.81347e-16	4.66749	8.27498e-16	5.42749	7.54927e-19	myb domain protein 83
163	Potri.001G258700	AT5G12870.1	12.3784	0.155852	1.06173	0.501924	3.51738	3.13308e-13	6.2124	9.12945e-24	4.65137	1.68052e-18	myb domain protein 46
164	Potri.017G091800	AT1G26610.1	12.1717	0.523908	0.779371	0.483185	3.9764	5.0465e-17	4.36843	1.98992e-19	4.61626	1.21301e-20	C2H2-like zinc finger protein
165	Potri.005G029000	AT3G05380.2	12.025	4.2203	5.10972	4.91884	1.23166	0.00135917	1.50596	0.000150238	1.27171	0.000929173	DIRP ;Myb-like DNA-binding domain
166	Potri.001G258400	AT5G12850.1	11.8387	1.02121	0.196131	0.14033	5.85439	1.16625e-24	3.49575	1.44286e-13	7.18935	9.50673e-28	CCCH-type zinc finger protein with ARM repeat domain
167	Potri.010G128900	AT1G25550.1	11.7582	2.5429	1.16588	0.771536	3.33112	9.0713e-09	2.17369	0.000121882	3.90062	5.16269e-11	myb-like transcription factor family protein
168	Potri.008G071300	AT5G05550.2	11.4046	6.90684	6.49641	7.39744	0.808722	0.00689164	0.713697	0.0250522	0.621842	0.0450254	sequence-specific DNA binding transcription factors
169	Potri.003G100800	AT4G37740.1	11.3435	1.32311	2.89131	5.95508	1.96229	2.0962e-06	3.0364	4.03234e-12	0.920497	0.030344	growth-regulating factor 2
170	Potri.005G171300	AT1G77850.1	11.187	2.94779	5.00746	6.59768	1.16443	0.00140123	1.89541	2.99757e-07	0.751306	0.0455376	auxin response factor 17
171	Potri.006G115700	AT5G03720.1	11.1737	3.9548	6.22211	4.29543	0.843343	0.0217712	1.51312	5.66409e-05	1.37183	0.000134747	heat shock transcription factor A3
172	Potri.019G081500	AT1G22640.1	11.1515	0.59207	1.69494	0.68571	2.69806	1.38162e-07	4.12485	3.40811e-13	3.93737	7.1749e-13	myb domain protein 3
173	Potri.006G075500	AT4G29940.1	10.9339	3.9293	3.21111	4.08573	1.7625	1.91979e-05	1.46758	0.000578338	1.39757	0.000648916	pathogenesis related homeodomain protein A
174	Potri.002G239300	AT2G43280.1	10.8599	4.88486	5.27367	3.18504	1.04146	0.000611915	1.15932	0.000253783	1.77646	8.8632e-09	Far-red impaired responsive (FAR1) family protein
175	Potri.002G149000	AT2G45420.1	10.6184	0.227069	2.00389	0.860035	2.40738	4.4332e-07	5.7269	1.95589e-19	3.68983	1.60602e-12	LOB domain-containing protein 18
176	Potri.006G115200	AT2G36400.1	10.5069	0.288591	0.443421	2.46674	4.49574	3.53799e-09	5.1375	3.96823e-10	2.0515	0.00291497	growth-regulating factor 3
177	Potri.007G039500	AT5G66870.1	10.2285	0.17632	0.296747	0.0960982	6.42422	1.12941e-23	5.73172	7.84088e-21	7.03789	8.07532e-25	ASYMMETRIC LEAVES 2-like 1
178	Potri.009G161900	AT5G22220.2	9.84574	4.85187	5.01719	4.53456	0.976488	0.0113432	1.01507	0.0114989	1.10193	0.00368949	E2F transcription factor 1
179	Potri.013G123100	AT1G28520.1	9.66561	5.62294	3.1789	3.5634	1.59589	4.14947e-07	0.790512	0.0203049	1.42226	5.64268e-06	vascular plant one zinc finger protein
180	Potri.019G081100	AT1G72050.2	9.4789	5.66972	4.90959	5.33189	0.94446	0.00200038	0.732229	0.024608	0.83513	0.0074432	transcription factor IIIA
181	Potri.T011400	AT4G38620.1	9.23084	0.379337	4.89475	1.73817	0.923646	0.042711	4.60149	9.07875e-18	2.41805	7.78662e-08	myb domain protein 4
182	Potri.001G404400	AT3G15510.1	8.95427	0.396221	0.158737	0.371156	7.11131	6.92295e-20	4.40333	8.11799e-13	4.59897	8.50919e-14	NAC domain containing protein 2
183	Potri.003G065400	AT3G13840.1	8.38114	0.176849	0.200148	0.205355	5.83208	3.18309e-17	5.44846	8.27498e-16	5.08514	1.36289e-15	GRAS family transcription factor
184	Potri.002G096800	AT1G34670.1	8.26966	0.565903	0.2755	0.136256	4.84779	1.24718e-12	3.72909	2.66615e-09	6.64811	6.88975e-16	myb domain protein 93
185	Potri.001G410600	AT3G20640.1	7.41501	0.130742	1.04911	3.42084	2.82116	1.37781e-08	6.04252	1.23873e-19	1.12795	0.0213117	basic helix-loop-helix (bHLH) DNA-binding superfamily protein
186	Potri.014G070400	AT2G45420.1	6.89096	0.103036	2.44676	2.84183	1.49497	0.00379174	6.78223	1.05247e-17	1.30398	0.0137739	LOB domain-containing protein 18
187	Potri.018G142400	AT4G29940.1	6.63817	2.00096	2.20518	2.18477	1.5879	0.00209077	1.7144	0.00127162	1.55468	0.00225005	pathogenesis related homeodomain protein A
188	Potri.001G121300	AT2G30590.1	6.53005	0.09766	0.64539	0	3.38727	5.42306e-08	6.24164	1.99169e-15	9.62775	6.07211e-19	WRKY DNA-binding protein 21
189	Potri.016G018600	AT2G36450.1	6.46972	0.139907	0.0888676	0.0959274	6.6377	1.95519e-20	7.4985	6.9819e-21	6.90637	1.28077e-22	Integrase-type DNA-binding superfamily protein
190	Potri.004G161000	AT1G75540.1	6.46713	0.397807	0.85833	0.340214	3.42543	5.41943e-05	3.95331	1.27066e-05	4.75739	2.6916e-07	salt tolerance homolog2
191	Potri.009G035000	AT3G46640.1	5.74263	2.2371	2.34434	1.87204	1.28381	0.012777	1.33967	0.0119593	1.62577	0.00153618	Homeodomain-like superfamily protein
192	Potri.004G118100	AT1G26610.1	5.72276	0.288591	0.428506	0.32568	3.72552	6.80616e-09	4.25713	7.12593e-10	4.09068	6.90508e-10	C2H2-like zinc finger protein
193	Potri.004G086300	AT5G16600.1	5.69173	1.04221	1.36829	2.13349	2.03586	6.48771e-06	2.40683	3.10036e-07	1.43012	0.001743	myb domain protein 43
194	Potri.002G157300	AT1G01780.1	5.58922	0.102243	0	0.0959274	9.28563	1.41735e-21	6.4836	2.02988e-18	6.6938	6.55562e-21	GATA type zinc finger transcription factor family protein
195	Potri.017G106700	AT3G30530.1	5.52811	0.260691	0.0793684	1.61295	7.22597	6.77839e-16	4.70147	6.0738e-12	1.78035	0.00200629	basic leucine-zipper 42
196	Potri.005G101000	AT4G35590.1	5.38273	1.26476	2.0332	1.15857	1.40399	0.00240718	2.05552	1.69337e-05	2.19773	3.4319e-06	RWP-RK domain-containing protein
197	Potri.015G127400	AT1G12260.1	5.36358	0.61624	1.04281	1.02011	2.38165	4.60393e-07	3.00284	8.02774e-10	2.41065	2.57727e-07	NAC 007
198	Potri.001G120000	AT1G12260.1	5.27447	0.682034	2.09592	1.23379	1.33607	0.0191886	3.33995	2.08396e-08	2.12406	0.000229165	NAC 007
199	Potri.002G041700	AT2G42410.1	4.9276	0.102243	0	0.12008	9.10852	1.15552e-19	6.30538	1.46328e-16	5.62764	2.45535e-17	zinc finger protein 11
200	Potri.010G154100	AT1G69120.1	4.55938	0.202282	0.153555	0.096269	5.27289	6.68945e-07	5.00274	2.74358e-06	7.10692	2.73454e-08	K-box region and MADS-box transcription factor family protein
201	Potri.001G092900	AT4G11070.1	4.4478	1.62142	1.51619	1.80024	1.56705	0.00910811	1.40342	0.0236412	1.33763	0.0322537	WRKY family transcription factor
202	Potri.005G096600	AT1G79180.1	4.31317	1.60486	0.189249	0	4.56978	4.23168e-10	1.40395	0.0287304	9.02713	9.47647e-16	myb domain protein 63
203	Potri.009G061500	AT3G08500.1	3.93041	0.987739	1.06463	0.752982	1.88532	0.000119235	2.06257	8.6444e-05	2.42092	2.73968e-06	myb domain protein 83
204	Potri.014G077200	AT4G16110.1	3.84011	0.634182	0.802319	1.01942	2.21936	0.000137706	2.46226	2.73301e-05	1.86502	0.000956331	response regulator 2
205	Potri.014G076000	AT4G35580.2	3.66901	0.522175	0	0.216367	8.68316	1.03339e-10	3.22047	0.000104316	4.13376	4.33607e-06	NAC transcription factor-like 9
206	Potri.011G065500	AT2G40200.1	3.37754	0.065371	0.34741	0.184277	3.28467	2.26763e-07	5.79631	4.05911e-12	4.2499	1.28776e-09	basic helix-loop-helix (bHLH) DNA-binding superfamily protein
207	Potri.001G139900	AT5G16770.1	3.30691	1.05446	0.148374	0.0680427	5.6953	1.86284e-11	1.58886	0.00985883	5.9159	1.91359e-12	myb domain protein 9
208	Potri.005G134900	AT5G66870.1	2.95301	0	0.103548	0.136256	6.30738	3.57996e-09	8.4061	1.36455e-09	5.14929	3.54589e-08	ASYMMETRIC LEAVES 2-like 1
209	Potri.009G045900	AT5G60440.1	2.94935	0.066164	0.0793684	0	6.3201	1.83633e-13	6.3917	3.80466e-13	8.47427	5.16853e-16	AGAMOUS-like 62
210	Potri.002G124000	AT1G46768.1	2.82152	0.554717	0.237241	0.25366	4.01862	3.29319e-07	2.2871	0.00175433	3.41724	7.16925e-06	related to AP2 1
211	Potri.013G056700	AT5G19790.1	2.79733	0.177906	0.413564	0.261728	2.78044	1.04008e-06	3.85715	7.75123e-10	3.47945	7.25543e-09	related to AP2 11
212	Potri.019G085600	AT2G04890.1	1.98544	0.162238	0.205918	0.528731	3.25262	0.00132246	3.89697	0.000230993	3.57287	0.000675771	SCARECROW-like 21
213	Potri.016G059100	AT4G38180.1	1.95859	0.608426	0.644761	0.186765	1.59458	0.0327291	1.57012	0.035665	3.23411	4.84592e-05	FAR1-related sequence 5
214	Potri.005G221400	AT2G42410.1	1.88969	0	0	0.0881218	7.72182	1.67563e-09	7.75592	3.66161e-09	5.86816	6.99757e-08	zinc finger protein 11
215	Potri.009G084100	AT5G60440.1	1.84083	0.640821	0	0	7.67682	4.15801e-11	1.43448	0.0135541	7.7898	1.29702e-12	AGAMOUS-like 62
216	Potri.005G114700	AT2G17950.1	1.37286	0.164617	0.207097	0.106825	4.38947	1.00392e-05	3.35112	0.000134375	3.7228	5.24063e-05	Homeodomain-like superfamily protein
217	Potri.008G086000	AT1G69600.1	1.28431	0	0.210511	0.437823	3.12585	3.04028e-05	7.21583	5.79808e-08	1.53102	0.0228455	zinc finger homeodomain 1
218	Potri.013G149100	AT3G23250.1	1.14137	0.066164	0.246781	0	2.90279	0.00137413	5.04975	3.96209e-06	7.12789	1.64709e-07	myb domain protein 15
219	Potri.001G470500	AT5G56110.1	0.988126	0.30812	0.377321	0.362973	1.40205	0.0354678	1.52384	0.0227002	1.33304	0.0263203	myb domain protein 103
220	Potri.003G147200	AT3G61890.1	0.833903	0.139907	0.158737	0.12008	3.71403	0.000288463	4.54691	0.000146079	3.09678	0.000590511	homeobox 12
221	Potri.012G023900	AT5G17260.1	0.823307	0.129156	0.148374	0	3.6993	2.84443e-05	3.77449	3.80792e-05	6.65627	2.60805e-07	NAC domain containing protein 86
222	Potri.016G054100	AT1G30500.2	0.79242	0.139907	0	0	6.49336	2.36182e-06	4.47951	0.000169252	6.60567	1.68606e-06	nuclear factor Y, subunit A7
223	Potri.011G058600	AT3G15510.1	0.463315	0.102243	0	0	5.68545	0.000293231	2.87261	0.0234798	5.79682	0.000238472	NAC domain containing protein 2
224	Potri.003G121200	AT5G52020.1	0.323934	0.066164	0.0741869	0	3.22929	0.0305675	3.29652	0.0400383	5.36606	0.00605887	Integrase-type DNA-binding superfamily protein
225	Potri.010G140700	AT5G14010.1	0.304804	0.064578	0	0	5.11069	0.00906125	3.1549	0.0483127	5.22102	0.00990437	C2H2 and C2HC zinc fingers superfamily protein
226	Potri.011G061800	AT4G18450.1	0.279784	0.064578	0	0	4.98414	0.00441588	3.01674	0.0291262	5.09418	0.00492273	Integrase-type DNA-binding superfamily protein
227	Potri.014G076700	AT5G19790.1	0.205606	0	0	0	4.59085	0.0245505	4.62371	0.0324975	4.69984	0.0262264	related to AP2 11
